# Supplementary material for: MIKE: an ultrafast, assembly-, and alignment-free approach for phylogenetic tree construction
Source: Bioinformatics. 2024 Mar 28;40(4):btae154. doi: 10.1093/bioinformatics/btae154 (PMC10990684; doi:10.1093/bioinformatics/btae154)
Supplement: btae154_Supplementary_Data [file btae154_supplementary_data.zip]

Archive with 2 entries (2 files):
- supplementary Material.xlsx
- Supplementary Material.pdf
