# Supplementary material for: MIKE: an ultrafast, assembly-, and alignment-free approach for phylogenetic tree construction
Source: Bioinformatics. 2024 Mar 28;40(4):btae154. doi: 10.1093/bioinformatics/btae154 (PMC10990684; doi:10.1093/bioinformatics/btae154)
Supplement: btae154_Supplementary_Data [file btae154_supplementary_data.zip › supplementary Material.xlsx]

## Sheet: Sheet1
scientific_name	genome
Chlorella variabills	GCF_000147415.1
Arabidopsis lyrata subsp. lyrata	GCF_000004255.2
Arabidopsis thaliana	GCF_000001735.4
Arabis alpina	GCA_900128785.1
Brassica oleracea var. oleracea	GCA_000695525.1
Brassica napus	GCA_020379485.1
Brassica rapa subsp. pekinensis	GCA_008629595.1
Medicago truncatula	GCA_003473485.2
Lotus japonicus	GCA_012489685.2
Gossypium hirsutum	GCA_007990345.1
Thcobroma cacao	GCA_000208745.2
Populus trichocarpa	GCA_000002775.4
Viis vinifera	GCA_030704535.1
Solanum tuberosum	GCA_000226075.1
Solanum lycopersicum	GCA_000188115.4
Oryza rufipogon	GCA_023541355.1
Oryza longistaminata	GCA_009805545.1
Oryza punctata	GCA_000573905.2
Brachypodium distachyon	GCA_000005505.4
Zea may	GCA_902167145.1
Sorghum bicolor	GCA_000003195.3
Setaria italica	GCA_000263155.2
Eragrostis tef	GCA_000970635.1
Musa acuminata subsp. malaccensis	GCA_000313855.2
Physcomirella patens	GCA_000002425.2
Selaginella moellendorffii	GCA_000143415.2

## Sheet: yeast
scientific_name	run_accession	study_accession
Aciculoconidium_aculeatum	SRR6475860	PRJNA429441
Alloascoidea_hylecoeti	DRR043257	PRJDB3734
Ambrosiozyma_ambrosiae	SRR6475973	PRJNA429441
Ambrosiozyma_kashinagicola	DRR032473	PRJDB3608
Ambrosiozyma_maleeae_(nom._inval.)	SRR6476009	PRJNA429441
Ambrosiozyma_monospora	DRR032547	PRJDB3677
Ambrosiozyma_oregonensis_(nom._inval.)	SRR6475983	PRJNA429441
Ambrosiozyma_philentoma	SRR5559341	PRJNA386659
Ambrosiozyma_pseudovanderkliftii	SRR6476010	PRJNA429441
Ambrosiozyma_vanderkliftii	SRR6475975	PRJNA429441
Ascoidea_asiatica	DRR042681	PRJDB3724
Ascoidea_rubescens_DSM_1968	SRR3927538	PRJNA207865
Aspergillus_nidulans	DRR060260	PRJDB4821
Babjeviella_inositovora_NRRL_Y-12698	SRR3928140	PRJNA207852
Barnettozyma_californica	SRR6476003	PRJNA429441
Barnettozyma_hawaiiensis	SRR6476004	PRJNA429441
Barnettozyma_populi	SRR6476001	PRJNA429441
Barnettozyma_pratensis	SRR6476002	PRJNA429441
Barnettozyma_salicaria	SRR6476007	PRJNA429441
Blastobotrys_adeninivorans	ERR169335	PRJEB3245
Blastobotrys_americana	SRR6475892	PRJNA429441
Blastobotrys_attinorum	SRR4128940	PRJNA334331
Blastobotrys_mokoenaii	SRR6475876	PRJNA429441
Blastobotrys_muscicola	SRR6475877	PRJNA429441
Blastobotrys_niveus	SRR6475874	PRJNA429441
Blastobotrys_peoriensis	SRR6475875	PRJNA429441
Blastobotrys_proliferans	SRR6475880	PRJNA429441
Blastobotrys_raffinosifermentans	ERR1865257	PRJEB19816
Blastobotrys_serpentis	SRR6475878	PRJNA429441
Botrytis_cinerea	SRR3110861	PRJNA307302
Botryozyma_nematodophila	SRR6475861	PRJNA429441
Brettanomyces_anomalus	SRR9914333	PRJNA554210
Brettanomyces_bruxellensis	ERR1102659	PRJEB11548
Brettanomyces_bruxellensis_CBS_2499	SRR3927079	PRJNA76499
Brettanomyces_custersianus	SRR6475977	PRJNA429441
Candida_tropicalis_ATCC_200956	SRR868710	PRJNA194439
[Candida]_aaseri	SRR6117447	PRJNA296459
Starmerella_apicola	SRR1924581	PRJNA278776
[Candida]_ascalaphidarum	SRR6476033	PRJNA429441
Meyerozyma_athensensis	SRR6475853	PRJNA429441
[Candida]_auris	SRR10059691	PRJNA563631
Starmerella_bombi	ERR2799409	PRJEB20453
Starmerella_batistae	ERR2799417	PRJEB20453
[Candida]_blattae	SRR6475890	PRJNA429441
[Candida]_boidinii	DRR032489	PRJDB3623
Meyerozyma_carpophila	DRR032484	PRJDB3618
[Candida]_californica	SRR4451748	PRJNA324830
Candida_tropicalis_CBS_94	ERR331061	PRJEB2977
Candida_corydali	SRR6476035	PRJNA429441
[Candida]_davenportii	ERR2799432	PRJEB20453
Candida_dubliniensis	SRR771366	PRJNA178117
[Candida]_freyschussii	SRR6476014	PRJNA429441
Kurtzmaniella_fragi	SRR6475883	PRJNA429441
[Candida]_gorgasii	SRR6476017	PRJNA429441
Hyphopichia_gotoi	SRR6475923	PRJNA429441
Starmerella_geochares	ERR2799366	PRJEB20453
[Candida]_golubevii	SRR6476018	PRJNA429441
Starmerella_gropengiesseri	ERR2799426	PRJEB20453
Metschnikowia_hawaiiana	SRR6061622	PRJNA411829
[Candida]_heveicola	SRR6475942	PRJNA429441
[Candida]_hispaniensis	SRR6475884	PRJNA429441
[Candida]_intermedia	DRR032477	PRJDB3612
[Candida]_incommunis	SRR6476006	PRJNA429441
[Candida]_ipomoeae	SRR5802933	PRJNA312754
Candida_sp._JCM_15000	DRR032472	PRJDB3781
Starmerella_magnoliae	ERR2799373	PRJEB20453
Candida_metapsilosis	ERR247405	PRJEB1698
[Candida]_montana	SRR6475940	PRJNA429441
Cyberlindnera_mycetangii	SRR6475968	PRJNA429441
[Candida]_norvegica	ERR2799385	PRJEB20453
[Candida]_arabinofermentans_NRRL_YB-2248	SRR427168	PRJNA207879
[Candida]_oregonensis	SRR6476015	PRJNA429441
Candida_orthopsilosis	SRR3547558	PRJNA322245
[Candida]_orba	SRR6475926	PRJNA429441
Candida_parapsilosis	ERR246509	PRJEB1685
[Candida]_ponderosae	SRR6475910	PRJNA429441
[Candida]_pseudohaemulonii	SRR6911173	PRJNA438484
[Candida]_restingae	SRR6475859	PRJNA429441
Hyphopichia_rhagii	SRR6475922	PRJNA429441
Starmera_stellimalicola	SRR6475996	PRJNA429441
Candida_sojae	SRR10766640	PRJNA596050
[Candida]_sorboxylosa	DRR032476	PRJDB3611
[Candida]_schatavii	SRR6475857	PRJNA429441
Starmerella_sorbosivorans	ERR2799359	PRJEB20453
Starmerella_stellata	ERR2799425	PRJEB20453
[Candida]_succiphila	DRR032485	PRJDB3619
[Candida]_tammaniensis	SRR6476025	PRJNA429441
Metschnikowia_torresii	SRR6061619	PRJNA411829
[Candida]_vartiovaarae	ERR2600397	PRJEB19912
[Candida]_wancherniae	SRR6476046	PRJNA429441
Cephaloascus_albidus	SRR4996385	PRJNA340616
Cephaloascus_fragrans	SRR4125838	PRJNA334347
Citeromyces_hawaiiensis	SRR6475985	PRJNA429441
Citeromyces_matritensis	SRR5559343	PRJNA386659
Citeromyces_siamensis	SRR6476019	PRJNA429441
Clavispora_fructus	SRR6476016	PRJNA429441
Clavispora_lusitaniae	SRR6749948	PRJNA433226
Coccidioides_immitis	SRR8530937	PRJNA472461
Cyberlindnera_americana	SRR6475941	PRJNA429441
Cyberlindnera_fabianii	DRR032482	PRJDB3616
Cyberlindnera_maclurae	SRR6475963	PRJNA429441
Cyberlindnera_misumaiensis	SRR6476047	PRJNA429441
Cyberlindnera_mrakii	SRR6476044	PRJNA429441
Cyberlindnera_jadinii_NRRL_Y-1542	SRR892042	PRJNA196024
Cyberlindnera_petersonii	SRR6475889	PRJNA429441
Cyberlindnera_saturnus	SRR6475971	PRJNA429441
Cyberlindnera_suaveolens	SRR6475970	PRJNA429441
Cyberlindnera_xylosilytica	SRR6475969	PRJNA429441
Danielozyma_ontarioensis	SRR6476011	PRJNA429441
Deakozyma_indianensis	SRR6476012	PRJNA429441
Debaryomyces_fabryi	SRR6476031	PRJNA429441
Debaryomyces_hansenii	SRR3594711	PRJNA323601
Debaryomyces_maramus	SRR6475870	PRJNA429441
Debaryomyces_nepalensis	SRR6475871	PRJNA429441
Debaryomyces_prosopidis	SRR6475868	PRJNA429441
Debaryomyces_subglobosus	SRR6476023	PRJNA429441
Debaryomyces_tyrocola	ERR946881	PRJEB9732
Diddensiella_caesifluorescens	SRR6475873	PRJNA429441
Dipodascus_albidus	SRR6475872	PRJNA429441
Dipodascus_geniculatus	SRR6476024	PRJNA429441
Diutina_catenulata	SRR6352886	PRJNA421257
Fusarium_graminearum_PH-1	SRR1772870	PRJNA273653
Geotrichum_candidum	SRR4171246	PRJNA334358
Groenewaldozyma_salmanticensis	SRR6475966	PRJNA429441
Hanseniaspora_clermontiae	SRR6476013	PRJNA429441
Hanseniaspora_valbyensis_NRRL_Y-1626	SRR3927284	PRJNA64991
Hanseniaspora_osmophila	SRR6476020	PRJNA429441
Hanseniaspora_pseudoguilliermondii	SRR6475965	PRJNA429441
Hanseniaspora_singularis_(nom._inval.)	SRR6475964	PRJNA429441
Hanseniaspora_uvarum	ERR3456267	PRJEB33345
Hanseniaspora_vineae	SRR8830816	PRJNA529215
Hyphopichia_heimii	SRR6475888	PRJNA429441
Hyphopichia_homilentoma	DRR032475	PRJDB3610
Hyphopichia_burtonii_NRRL_Y-1933	SRR427166	PRJNA207851
Kazachstania_aerobia	SRR6475939	PRJNA429441
Kazachstania_bromeliacearum	SRR6475869	PRJNA429441
Kazachstania_intestinalis	SRR6475863	PRJNA429441
Kazachstania_kunashirensis	SRR6475938	PRJNA429441
Kazachstania_martiniae	SRR6475864	PRJNA429441
Kazachstania_rosinii	SRR6475933	PRJNA429441
Kazachstania_siamensis	SRR6475865	PRJNA429441
Kazachstania_solicola	SRR6475937	PRJNA429441
Kazachstania_spencerorum	SRR6475935	PRJNA429441
Kazachstania_taianensis	SRR6475862	PRJNA429441
Grigorovia_transvaalensis	SRR6475934	PRJNA429441
Kazachstania_turicensis	SRR6475866	PRJNA429441
Kazachstania_unispora	SRR6475867	PRJNA429441
Kazachstania_viticola	SRR6475936	PRJNA429441
Grigorovia_yakushimaensis	SRR6475932	PRJNA429441
Hanseniaspora_hatyaiensis_(nom._inval.)	SRR6475972	PRJNA429441
Kluyveromyces_aestuarii	SRR6475893	PRJNA429441
Kluyveromyces_marxianus_CBS_712	ERR570061	PRJEB2977
Kluyveromyces_dobzhanskii	SRR6475900	PRJNA429441
Kluyveromyces_lactis	ERR2799547	PRJEB20997
Kluyveromyces_marxianus	SRR6660862	PRJNA428972
Kodamaea_laetipori	SRR6475879	PRJNA429441
Kodamaea_ohmeri	SRR6475925	PRJNA429441
Komagataella_phaffii_GS115	SRR3242032	PRJNA304976
Komagataella_pastoris	SRR3228419	PRJNA304627
Komagataella_phaffii	SRR3242030	PRJNA304977
Komagataella_populi	SRR6475992	PRJNA429441
Komagataella_pseudopastoris	SRR6475984	PRJNA429441
Kregervanrija_delftensis	SRR6475927	PRJNA429441
Kregervanrija_fluxuum	SRR6475924	PRJNA429441
Kuraishia_capsulata	ERR321999	PRJEB4443
Kurtzmaniella_cleridarum	SRR6475930	PRJNA429441
Kuraishia_molischiana	SRR6475981	PRJNA429441
Kuraishia_ogatae	SRR6475982	PRJNA429441
Lachancea_thermotolerans_CBS_6340	ERR570060	PRJEB2977
Lachancea_cidri	SRR5807861	PRJNA393002
Lachancea_dasiensis	SRR5807840	PRJNA393002
Lachancea_fermentati	SRR5807874	PRJNA393002
Lachancea_kluyveri	SRR6470147	PRJNA429657
Lachancea_meyersii_CBS_8951	ERR1404484	PRJEB12931
Lachancea_mirantina	SRR5807887	PRJNA393002
Lachancea_nothofagi	SRR5807831	PRJNA393002
Lachancea_quebecensis	ERR993614	PRJEB10592
Lachancea_thermotolerans	SRR4453455	PRJNA324830
Lachancea_waltii	SRR346503	PRJNA73481
Lipomyces_arxii	SRR6475896	PRJNA429441
Lipomyces_doorenjongii	SRR6475897	PRJNA429441
Lipomyces_japonicus	SRR6475894	PRJNA429441
Lipomyces_kononenkoae	SRR6475895	PRJNA429441
Lipomyces_lipofer	SRR6475913	PRJNA429441
Lipomyces_mesembrius	SRR6475899	PRJNA429441
Lipomyces_starkeyi_NRRL_Y-11557	SRR058901	PRJNA71653
Lipomyces_oligophaga	SRR6475898	PRJNA429441
Lipomyces_starkeyi	SRR4125774	PRJNA334367
Kockiozyma_suomiensis	SRR6475901	PRJNA429441
Magnusiomyces_capitatus	ERR2752133	PRJEB27745
Saprochaete_clavata	ERR339465	PRJEB4367
Magnusiomyces_ingens	ERR2752261	PRJEB27746
Magnusiomyces_ingens_NRRL_Y-17630	ERR2752260	PRJEB27746
Magnusiomyces_capitatus_NRRL_Y-17686	ERR2737224	PRJEB27745
Magnusiomyces_tetraspermus_NRRL_Y-7288	SRR6476021	PRJNA429441
Martiniozyma_abietophila	SRR6475852	PRJNA429441
Metschnikowia_fructicola_277	SRR2911418	PRJNA179032
Metschnikowia_aberdeeniae	SRR3257882	PRJNA312754
Metschnikowia_arizonensis	SRR3257879	PRJNA312754
Metschnikowia_bowlesiae	SRR3257868	PRJNA312754
Metschnikowia_bicuspidata	SRR4125809	PRJNA246206
Metschnikowia_borealis	SRR5802929	PRJNA312754
Metschnikowia_continentalis	SRR3257872	PRJNA312754
Metschnikowia_cerradonensis	SRR3257884	PRJNA312754
Metschnikowia_colocasiae	SRR5806845	PRJNA312754
Metschnikowia_cubensis	SRR3257876	PRJNA312754
Metschnikowia_drosophilae	SRR6061623	PRJNA411829
Metschnikowia_dekortorum	SRR3257858	PRJNA312754
Metschnikowia_drakensbergensis	SRR3257847	PRJNA312754
Metschnikowia_fructicola	SRR5204454	PRJNA361233
Metschnikowia_hawaiiensis	SRR3257870	PRJNA312754
Metschnikowia_hibisci	SRR3257873	PRJNA312754
Metschnikowia_kipukae	SRR5802922	PRJNA312754
Metschnikowia_lochheadii	SRR3257880	PRJNA312754
Metschnikowia_sp._M2Y3	SRR5802886	PRJNA312754
Metschnikowia_orientalis	SRR6061621	PRJNA411829
Metschnikowia_proteae	SRR3257865	PRJNA312754
Metschnikowia_santaceciliae	SRR3257853	PRJNA312754
Metschnikowia_shivogae	SRR3257864	PRJNA312754
Metschnikowia_similis	SRR3257854	PRJNA312754
Metschnikowia_matae_var._maris	SRR3257850	PRJNA312754
Metschnikowia_matae_var._matae	SRR3257848	PRJNA312754
Metschnikowia_bicuspidata_var._bicuspidata_NRRL_YB-4993	SRR400293	PRJNA207846
Meyerozyma_caribbica	ERR2067897	PRJEB22044
Meyerozyma_guilliermondii	ERR2722036	PRJEB27464
Middelhovenomyces_tepae	SRR6475955	PRJNA429441
Millerozyma_acaciae	DRR037283	PRJDB3722
Millerozyma_farinosa_CBS_7064	ERR331065	PRJEB2977
Nadsonia_fulvescens_var._fulvescens_NRRL_Y-12810	SRR6475854	PRJNA429441
Nadsonia_fulvescens_var._elongata_DSM_6958	SRR3927530	PRJNA207853
Nakazawaea_holstii	SRR6475979	PRJNA429441
Nakazawaea_peltata	DRR032490	PRJDB3624
Nakazawaea_wickerhamii	SRR5559344	PRJNA386659
Naumovozyma_castellii	SRR8838460	PRJNA354404
Naumovozyma_dairenensis	SRR1656204	PRJNA267549
Ogataea_angusta	SRR072065	SRP004264
Ogataea_polymorpha_CBS_4732	ERR331063	PRJEB2977
Ogataea_glucozyma	SRR6475946	PRJNA429441
Ogataea_henricii	SRR6475974	PRJNA429441
Ogataea_kodamae	SRR6475947	PRJNA429441
Ogataea_methylovora	SRR6475948	PRJNA429441
Ogataea_methanolica	DRR043254	PRJDB3731
Ogataea_minuta	SRR6475988	PRJNA429441
Ogataea_naganishii	SRR6475987	PRJNA429441
Ogataea_nitratoaversa	SRR6475855	PRJNA429441
Ogataea_nonfermentans	SRR6475980	PRJNA429441
Ogataea_pini	SRR6475951	PRJNA429441
Ogataea_populi-albae	SRR6475856	PRJNA429441
Ogataea_parapolymorpha	SRR6148363	PRJNA413643
Ogataea_philodendri	SRR6475945	PRJNA429441
Ogataea_pilisensis	SRR6475952	PRJNA429441
Ogataea_polymorpha	SRR3926513	PRJNA50737
Ogataea_ramenticola	SRR6475950	PRJNA429441
Ogataea_polymorpha_RB11	ERR331064	PRJEB2977
Ogataea_trehalophila	SRR6475944	PRJNA429441
Ogataea_trehaloabstinens	SRR6475949	PRJNA429441
Ogataea_zsoltii	SRR6475943	PRJNA429441
Pachysolen_tannophilus_NRRL_Y-2460	SRR058891	PRJNA69545
Peterozyma_toletana	SRR6475918	PRJNA429441
Peterozyma_xylosa	SRR5559345	PRJNA386659
Phaffomyces_antillensis	SRR6475928	PRJNA429441
Phaffomyces_opuntiae	SRR6475931	PRJNA429441
Phaffomyces_thermotolerans	SRR6475929	PRJNA429441
Pichia_heedii	SRR6476037	PRJNA429441
Pichia_kudriavzevii	SRR5047288	PRJNA353174
Pichia_membranifaciens	DRR063217	PRJDB4924
Pichia_nakasei	SRR6476039	PRJNA429441
Pichia_norvegensis	SRR6476040	PRJNA429441
Pichia_membranifaciens_NRRL_Y-2026	SRR071890	PRJNA52937
Pichia_occidentalis	SRR6476041	PRJNA429441
Pichia_terricola	SRR6475882	PRJNA429441
Priceomyces_castillae	SRR6475906	PRJNA429441
Priceomyces_carsonii	SRR6475907	PRJNA429441
Priceomyces_haplophilus	DRR032537	PRJDB3667
Priceomyces_medius	SRR6475999	PRJNA429441
Saccharomyces_uvarum_CLIB_533	SRR173084	SRP006340
Saccharomyces_arboricola	SRR1594141	PRJNA260464
Saccharomyces_bayanus	SRR5165548	PRJNA245729
Saccharomyces_pastorianus_CBS_1513	DRR040641	PRJDB4073
Saccharomycopsis_capsularis	SRR5559346	PRJNA386659
Saccharomyces_pastorianus_CBS_1503	DRR040637	PRJDB4073
Saccharomyces_eubayanus	SRR9336600	PRJNA550094
Saccharomycopsis_fermentans	SRR4125827	PRJNA334330
Saccharomyces_mikatae_IFO_1815	SRR173087	SRP006340
Saccharomyces_jurei	ERR2348785	PRJEB24816
Saccharomyces_kudriavzevii	SRR173086	SRP006340
Saccharomycodes_ludwigii	ERR2814817	PRJEB27462
Saccharomycopsis_malanga	DRR032483	PRJDB3617
Saccharomyces_mikatae	SRR5106252	PRJNA297229
Saccharomyces_bayanus_NBRC1948	DRR040667	PRJDB4073
Saccharomyces_paradoxus	SRR4351084	PRJNA324830
Saccharomyces_pastorianus	SRR7646974	PRJNA475670
Saccharomyces_uvarum	SRR7902666	PRJNA493117
Saitoella_complicata_NRRL_Y-17804	DRR030855	PRJDB3557
6=A296:A339._dispora	SRR5559347	PRJNA386659
Saturnispora_hagleri	SRR6475997	PRJNA429441
Saturnispora_mendoncae	SRR6475998	PRJNA429441
Saturnispora_saitoi	SRR6476045	PRJNA429441
Saturnispora_serradocipensis	SRR6475989	PRJNA429441
Saturnispora_silvae	SRR6476043	PRJNA429441
Saturnispora_zaruensis	SRR6476042	PRJNA429441
Scheffersomyces_lignosus	DRR032492	PRJDB3626
Scheffersomyces_stipitis_NRRL_Y-7124	SRR191910	SRP006643
Scheffersomyces_shehatae	DRR088700	PRJDB5577
Spathaspora_arborariae	SRR7983514	PRJNA463991
Spathaspora_gorwiae	SRR3047628	PRJNA306688
Spathaspora_girioi	SRR3047629	PRJNA306688
Spathaspora_hagerdaliae	SRR3047631	PRJNA306688
Spathaspora_passalidarum_NRRL_Y-27907	SRR6653446	PRJNA432249
Spathaspora_passalidarum	SRR401406	SRP006822
Spencermartinsiella_europaea	SRR6475994	PRJNA429441
Sporopachydermia_lactativora	SRR6475993	PRJNA429441
Sporopachydermia_quercuum	DRR032487	PRJDB3621
Starmera_amethionina	SRR6475954	PRJNA429441
Starmerella_bacillaris	SRR6117452	PRJNA397468
Starmerella_bombicola	DRR032488	PRJDB3622
Parastagonospora_nodorum	SRR7630458	PRJNA476481
Starmera_quercuum	SRR6475995	PRJNA429441
Sugiyamaella_americana	SRR4128931	PRJNA333475
Sugiyamaella_valdiviana	ERR2799377	PRJEB20453
Suhomyces_canberraensis	SRR6476028	PRJNA429441
Suhomyces_emberorum	SRR6476027	PRJNA429441
Suhomyces_tanzawaensis_NRRL_Y-17324	SRR427167	PRJNA207878
Suhomyces_pyralidae	SRR6475990	PRJNA429441
Suhomyces_tanzawaensis_NRRL_Y-17324	SRR427167	PRJNA207878
Tetrapisispora_blattae	SRR4733725	PRJNA351839
Tetrapisispora_fleetii	SRR6475915	PRJNA429441
Tetrapisispora_iriomotensis	SRR6475914	PRJNA429441
Tetrapisispora_namnaoensis	SRR6475921	PRJNA429441
Teunomyces_cretensis	SRR6476032	PRJNA429441
Teunomyces_gatunensis	SRR6476029	PRJNA429441
Teunomyces_kruisii	SRR6476030	PRJNA429441
Torulaspora_delbrueckii	SRR1924553	PRJNA278774
Torulaspora_franciscae	SRR6475978	PRJNA429441
Tortispora_ganteri	SRR6475959	PRJNA429441
Torulaspora_maleeae	SRR6475960	PRJNA429441
Torulaspora_microellipsoides	ERR664801	PRJEB7632
Tortispora_caseinolytica_NRRL_Y-17796	SRR065672	PRJNA76687
Torulaspora_pretoriensis	SRR6475920	PRJNA429441
Tortispora_starmeri	SRR6475902	PRJNA429441
Trichomonascus_petasosporus	SRR4131951	PRJNA332934
Trigonopsis_variabilis	SRR6475958	PRJNA429441
Trigonopsis_vinaria	SRR6475909	PRJNA429441
Wickerhamomyces_alni	SRR6475903	PRJNA429441
Wickerhamomyces_sp._NRRL_YB-2243	SRR6475908	PRJNA429441
Wickerhamomyces_bovis	SRR6475904	PRJNA429441
Wickerhamomyces_canadensis	SRR6475885	PRJNA429441
Wickerhamiella_cacticola	SRR6475858	PRJNA429441
Wickerhamiella_domercqiae	SRR4128937	PRJNA332937
Wickerhamia_fluorescens	DRR032478	PRJDB3613
Wickerhamiella_galacta	ERR2799410	PRJEB20453
Wickerhamomyces_hampshirensis	SRR6475905	PRJNA429441
Wickerhamiella_infanticola	SRR4787336	PRJNA318722
Wickerhamomyces_anomalus_NRRL_Y-366-8	SRR072088	PRJNA60493
Wickerhamiella_versatilis	DRR042669	PRJDB3712
Xylona_heveae_TC161	SRR1798060	PRJNA200619
Yamadazyma_laniorum	SRR5273181	PRJNA374875
Yamadazyma_nakazawae	SRR6475911	PRJNA429441
Yamadazyma_philogaea	SRR6475886	PRJNA429441
Yamadazyma_scolyti	SRR6475887	PRJNA429441
Yarrowia_bubula	SRR6475962	PRJNA429441
Yarrowia_deformans	DRR032554	PRJDB3684
Yarrowia_divulgata	SRR6475961	PRJNA429441
Yarrowia_sp._JCM_30695	DRR037291	PRJDB3800
Yarrowia_sp._JCM_30696	DRR032583	PRJDB3799
Yarrowia_sp._JCM_30694	DRR032582	PRJDB3798
Yarrowia_keelungensis	DRR032561	PRJDB3795
Yueomyces_sinensis	SRR6475891	PRJNA429441
Zygosaccharomyces_bailii	SRR5452526	PRJNA380531
Zygosaccharomyces_bisporus	SRR6475916	PRJNA429441
Zygosaccharomyces_rouxii_CBS_732	ERR570072	PRJEB2977
Zygotorulaspora_florentina	SRR6475912	PRJNA429441
Zygoascus_hellenicus	SRR4128934	PRJNA332967
Zygosaccharomyces_kombuchaensis	SRR6475917	PRJNA429441
Zygoascus_meyerae	SRR6476005	PRJNA429441
Zygotorulaspora_mrakii	SRR6475991	PRJNA429441
Zygoascus_ofunaensis	SRR6476008	PRJNA429441
Zygosaccharomyces_rouxii	DRR065857	PRJDB4974
Zygosaccharomyces_sapae	ERR2600670	PRJEB26771

## Sheet: zea
ID	Species	subgenus
Ame21863c	Ames 21863	Zea luxurians
Ame21864	Ames 21864	Zea luxurians
Ame21865	Ames 21865	Zea luxurians
Ame21867c,d	Ames 21867	Zea nicaraguensis
Ame21877	Ames 21877	Zea luxurians
Ame21878	Ames 21878	Zea luxurians
Ame21879	Ames 21879	Zea luxurians
PI306615	PI 306615	Zea luxurians
PI306617	PI 306617	Zea luxurians
RIL003c	-	Zea luxurians
RIL2	-	Zea luxurians
5D8e	CIMMYTMA 13451	Zea nicaraguensis
6E11	CIMMYTMA 29295	Zea nicaraguensis
6E12	CIMMYTMA 29296	Zea nicaraguensis
6F1	CIMMYTMA 29297	Zea nicaraguensis
6F2c	CIMMYTMA 29298	Zea nicaraguensis
6F3	CIMMYTMA 29299	Zea nicaraguensis
6F4	CIMMYTMA 29300	Zea nicaraguensis
6F5	CIMMYTMA 29301	Zea nicaraguensis
6F6	CIMMYTMA 29302	Zea nicaraguensis
6F7d	CIMMYTMA 29303	Zea nicaraguensis
6F8	CIMMYTMA 29304	Zea nicaraguensis
6F9	CIMMYTMA 29305	Zea nicaraguensis
RIN1c	-	Zea nicaraguensis
Ame21870	Ames 21870	Zea perennis
Ame21871	Ames 21871	Zea perennis
Ame21872	Ames 21872	Zea perennis
Ame21873	Ames 21873	Zea perennis
Ame21874	Ames 21874	Zea perennis
Hmes-21875	Ames 21875	Zea perennis
Ame21882c	Ames 21882	Zea perennis
6E6_2	CIMMYTMA 29739	Zea perennis
6E6_3	CIMMYTMA 29739	Zea perennis
6E6_5	CIMMYTMA 29739	Zea perennis
6E6c	CIMMYTMA 29739	Zea perennis
5D2_2	CIMMYTMA 9475	Zea perennis
5D2_3	CIMMYTMA 9475	Zea perennis
5D2_5	CIMMYTMA 9475	Zea perennis
5D2c	CIMMYTMA 9475	Zea perennis
Ame21884c,d	Ames 21884	Zea diploperennis
Ame2317	Ames 2317	Zea diploperennis
5D7_2	CIMMYTMA 10003	Zea diploperennis
5D7_3	CIMMYTMA 10003	Zea diploperennis
5D7_5	CIMMYTMA 10003	Zea diploperennis
5D7c	CIMMYTMA 10003	Zea diploperennis
5D3_2	CIMMYTMA 9476	Zea diploperennis
5D3_3	CIMMYTMA 9476	Zea diploperennis
5D3_5	CIMMYTMA 9476	Zea diploperennis
5D3d,e	CIMMYTMA 9476	Zea diploperennis
PI441929c	PI 441929	Zea diploperennis
PI441931	PI 441931	Zea diploperennis
PI441932	PI 441932	Zea diploperennis
PI46-2368	PI 462368	Zea diploperennis
RRA-14	-	Zea diploperennis
5D6_2	CIMMYTMA 9479	Zea mays subsp. huehuetenangensis
5D6_3	CIMMYTMA 9479	Zea mays subsp. huehuetenangensis
5D6_5	CIMMYTMA 9479	Zea mays subsp. huehuetenangensis
5D6c,d,e	CIMMYTMA 9479	Zea mays subsp. huehuetenangensis
RIMH001c,d	-	Zea mays subsp. huehuetenangensis
5D9	CIMMYTMA 13531	Zea mays subsp. mexicana
5E7	CIMMYTMA 13541	Zea mays subsp. mexicana
5E8	CIMMYTMA 13542	Zea mays subsp. mexicana
5E9	CIMMYTMA 13543	Zea mays subsp. mexicana
5E10	CIMMYTMA 13544	Zea mays subsp. mexicana
5E11	CIMMYTMA 13545	Zea mays subsp. mexicana
5E12	CIMMYTMA 13546	Zea mays subsp. mexicana
5F1	CIMMYTMA 13547	Zea mays subsp. mexicana
5F2	CIMMYTMA 13548	Zea mays subsp. mexicana
5F3	CIMMYTMA 13549	Zea mays subsp. mexicana
5F4	CIMMYTMA 13550	Zea mays subsp. mexicana
5F5	CIMMYTMA 13551	Zea mays subsp. mexicana
5F6	CIMMYTMA 13552	Zea mays subsp. mexicana
5F7	CIMMYTMA 13553	Zea mays subsp. mexicana
5F10	CIMMYTMA 13556	Zea mays subsp. mexicana
5F11	CIMMYTMA 13557	Zea mays subsp. parviglumis
5F12	CIMMYTMA 13562	Zea mays subsp. mexicana
5G1	CIMMYTMA 13563	Zea mays subsp. mexicana
5G2	CIMMYTMA 13564	Zea mays subsp. mexicana
5G3	CIMMYTMA 13565	Zea mays subsp. mexicana
5G4	CIMMYTMA 13566	Teosinte (mix)
5G6d	CIMMYTMA 13568	Zea mays subsp. mexicana
5G7	CIMMYTMA 13569	Zea mays subsp. mexicana
5G8	CIMMYTMA 13570	Zea mays subsp. mexicana
5G9	CIMMYTMA 13571	Zea mays subsp. mexicana
5G10	CIMMYTMA 13572	Zea mays subsp. mexicana
5G11	CIMMYTMA 13573	Teosinte (mix)
5G12	CIMMYTMA 13574	Zea mays subsp. mexicana
5H1	CIMMYTMA 13575	Zea mays subsp. mexicana
5H2	CIMMYTMA 13576	Zea mays subsp. mexicana
5H3	CIMMYTMA 13577	Zea mays subsp. mexicana
5H4	CIMMYTMA 13578	Zea mays subsp. mexicana
5H5	CIMMYTMA 13579	Zea mays subsp. mexicana
6A1	CIMMYTMA 13587	Zea mays subsp. mexicana
6A2	CIMMYTMA 13588	Zea mays subsp. mexicana
6A3	CIMMYTMA 13589	Zea mays subsp. mexicana
6A4	CIMMYTMA 14976	Zea mays subsp. mexicana
6A5	CIMMYTMA 14977	Zea mays subsp. mexicana
6A6	CIMMYTMA 14978	Zea mays subsp. mexicana
6A7	CIMMYTMA 16790	Zea mays subsp. mexicana
6A8	CIMMYTMA 16791	Zea mays subsp. mexicana
6A9	CIMMYTMA 16792	Zea mays subsp. mexicana
6A10	CIMMYTMA 16793	Zea mays subsp. mexicana
6A11	CIMMYTMA 16794	Zea mays subsp. mexicana
6A12	CIMMYTMA 16795	Zea mays subsp. mexicana
6B1	CIMMYTMA 29059	Zea mays subsp. mexicana
6B2	CIMMYTMA 29060	Zea mays subsp. mexicana
6B3c	CIMMYTMA 29061	Zea mays subsp. mexicana
6B4	CIMMYTMA 29062	Zea mays subsp. mexicana
6B5	CIMMYTMA 29063	Zea mays subsp. mexicana
6B6	CIMMYTMA 29064	Zea mays subsp. mexicana
6B7	CIMMYTMA 29065	Zea mays subsp. mexicana
6B8	CIMMYTMA 29066	Zea mays subsp. mexicana
6B9	CIMMYTMA 29067	Zea mays subsp. mexicana
6B10	CIMMYTMA 29068	Zea mays subsp. mexicana
6B11d	CIMMYTMA 29069	Zea mays subsp. mexicana
6B12	CIMMYTMA 29070	Zea mays subsp. mexicana
6C1c	CIMMYTMA 29071	Zea mays subsp. mexicana
6C2	CIMMYTMA 29072	Zea mays subsp. mexicana
6C3e	CIMMYTMA 29073	Zea mays subsp. mexicana
6C4	CIMMYTMA 29074	Zea mays subsp. mexicana
6C5	CIMMYTMA 29075	Zea mays subsp. mexicana
6C6	CIMMYTMA 29076	Zea mays subsp. mexicana
6C7	CIMMYTMA 29077	Zea mays subsp. mexicana
6C8	CIMMYTMA 29078	Zea mays subsp. mexicana
6C9	CIMMYTMA 29079	Zea mays subsp. mexicana
6H2	CIMMYTMA 29786	Zea mays subsp. mexicana
6H3	CIMMYTMA 29787	Zea mays subsp. mexicana
5A1	CIMMYTMA 8749	Zea mays subsp. mexicana
5A2	CIMMYTMA 8750	Zea mays subsp. mexicana
5A3	CIMMYTMA 8751	Zea mays subsp. mexicana
5A4	CIMMYTMA 8752	Zea mays subsp. mexicana
5A5	CIMMYTMA 8753	Zea mays subsp. mexicana
5A6	CIMMYTMA 8754	Zea mays subsp. mexicana
5B7	CIMMYTMA 8768	Zea mays subsp. mexicana
5B8	CIMMYTMA 8769	Zea mays subsp. mexicana
5B9	CIMMYTMA 8770	Zea mays subsp. mexicana
5D10	CIMMYTMA 13532	Zea mays subsp. parviglumis
5D11	CIMMYTMA 13533	Zea mays subsp. parviglumis
5D12	CIMMYTMA 13534	Zea mays subsp. parviglumis
5E1	CIMMYTMA 13535	Zea mays subsp. parviglumis
5E2	CIMMYTMA 13536	Zea mays subsp. parviglumis
5E3	CIMMYTMA 13537	Zea mays subsp. parviglumis
5E4	CIMMYTMA 13538	Zea mays subsp. parviglumis
5E5	CIMMYTMA 13539	Zea mays subsp. parviglumis
5E6	CIMMYTMA 13540	Zea mays subsp. parviglumis
5F8	CIMMYTMA 13554	Zea mays subsp. parviglumis
5F9	CIMMYTMA 13555	Zea mays subsp. parviglumis
5G5	CIMMYTMA 13567	Zea mays subsp. parviglumis
5H6	CIMMYTMA 13580	Teosinte (mix)
5H7	CIMMYTMA 13581	Zea mays subsp. parviglumis
5H8	CIMMYTMA 13582	Zea mays subsp. parviglumis
5H9	CIMMYTMA 13583	Zea mays subsp. parviglumis
5H10	CIMMYTMA 13584	Zea mays subsp. parviglumis
5H11	CIMMYTMA 13585	Zea mays subsp. parviglumis
5H12	CIMMYTMA 13586	Zea mays subsp. parviglumis
6C10	CIMMYTMA 29080	Zea mays subsp. parviglumis
6C11	CIMMYTMA 29081	Zea mays subsp. parviglumis
6C12	CIMMYTMA 29083	Zea mays subsp. parviglumis
6D1	CIMMYTMA 29084	Zea mays subsp. parviglumis
6D2	CIMMYTMA 29085	Zea mays subsp. parviglumis
6D3	CIMMYTMA 29086	Zea mays subsp. parviglumis
6D4	CIMMYTMA 29087	Zea mays subsp. parviglumis
6D5	CIMMYTMA 29719	Zea mays subsp. parviglumis
6D6	CIMMYTMA 29720	Zea mays subsp. parviglumis
6D7	CIMMYTMA 29721	Zea mays subsp. parviglumis
6D8	CIMMYTMA 29727	Zea mays subsp. parviglumis
6D9	CIMMYTMA 29728	Zea mays subsp. parviglumis
6D10	CIMMYTMA 29729	Zea mays subsp. parviglumis
6D11	CIMMYTMA 29730	Zea mays subsp. mexicana
6D12	CIMMYTMA 29731	Zea mays subsp. parviglumis
6E1	CIMMYTMA 29732	Zea mays subsp. mexicana
6E2c,d	CIMMYTMA 29734	Zea mays subsp. parviglumis
6E3	CIMMYTMA 29735	Zea mays subsp. parviglumis
6E4	CIMMYTMA 29736	Zea mays subsp. parviglumis
6E7	CIMMYTMA 29740	Zea mays subsp. parviglumis
6F11	CIMMYTMA 29740	Zea mays subsp. parviglumis
6E8	CIMMYTMA 29741	Teosinte (mix)
6E9	CIMMYTMA 29742	Zea mays subsp. mexicana
6E10	CIMMYTMA 29743	Zea mays subsp. mexicana
6G1	CIMMYTMA 29768	Teosinte (mix)
6G2	CIMMYTMA 29769	Teosinte (mix)
6G3	CIMMYTMA 29770	Teosinte (mix)
6G4	CIMMYTMA 29771	Teosinte (mix)
6G5	CIMMYTMA 29772	Teosinte (mix)
6G6	CIMMYTMA 29774	Zea mays subsp. parviglumis
6G7	CIMMYTMA 29776	Teosinte (mix)
6G8	CIMMYTMA 29777	Teosinte (mix)
6G9	CIMMYTMA 29778	Teosinte (mix)
6G10	CIMMYTMA 29779	Teosinte (mix)
6G11	CIMMYTMA 29780	Zea mays subsp. parviglumis
6G12	CIMMYTMA 29783	Teosinte (mix)
6H1	CIMMYTMA 29785	Zea mays subsp. parviglumis
6H4	CIMMYTMA 29788	Zea mays subsp. mexicana
6H5	CIMMYTMA 29791	Zea mays subsp. parviglumis
6H6	CIMMYTMA 29792	Zea mays subsp. parviglumis
6H7c,e	CIMMYTMA 29793	Zea mays subsp. parviglumis
6H8	CIMMYTMA 29796	Zea mays subsp. parviglumis
6H9	CIMMYTMA 29798	Zea mays subsp. parviglumis
5A7c	CIMMYTMA 8755	Zea mays subsp. mexicana
5A8	CIMMYTMA 8756	Zea mays subsp. parviglumis
5A9	CIMMYTMA 8758	Zea mays subsp. parviglumis
5A10	CIMMYTMA 8759	Zea mays subsp. parviglumis
5A11	CIMMYTMA 8760	Zea mays subsp. parviglumis
5B1	CIMMYTMA 8762	Zea mays subsp. parviglumis
5B2	CIMMYTMA 8763	Zea mays subsp. parviglumis
5B3	CIMMYTMA 8764	Zea mays subsp. parviglumis
5B4	CIMMYTMA 8765	Zea mays subsp. parviglumis
5B5	CIMMYTMA 8766	Zea mays subsp. parviglumis
5B6	CIMMYTMA 8767	Zea mays subsp. parviglumis
5C1	CIMMYTMA 8774	Zea mays subsp. parviglumis
5C2	CIMMYTMA 8775	Zea mays subsp. parviglumis
5C3	CIMMYTMA 8776	Zea mays subsp. parviglumis
5C4	CIMMYTMA 8777	Zea mays subsp. parviglumis
5C5	CIMMYTMA 8778	Zea mays subsp. parviglumis
5C6	CIMMYTMA 8779	Zea mays subsp. parviglumis
5C7	CIMMYTMA 8780	Zea mays subsp. parviglumis
5C8	CIMMYTMA 8781	Zea mays subsp. parviglumis
5C9c	CIMMYTMA 8782	Zea mays subsp. parviglumis
5C10d	CIMMYTMA 8783	Zea mays subsp. parviglumis
5C11	CIMMYTMA 8783	Zea mays subsp. parviglumis
5C12	CIMMYTMA 8783	Zea mays subsp. parviglumis
5D4	CIMMYTMA 9477	Zea mays subsp. parviglumis
6E5	CIMMYTMA 29738	Zea mays subsp. mexicana
6F12	CIMMYTMA 29738	Zea mays subsp. parviglumis
5D1_2	CIMMYTMA 8837	Zea perennis
5D1_3	CIMMYTMA 8837	Zea perennis
5D1_5	CIMMYTMA 8837	Zea perennis
5D1	CIMMYTMA 8837	Zea perennis
5D5_2	CIMMYTMA 9478	Zea luxurians
5D5_3	CIMMYTMA 9478	Zea luxurians
5D5_5	CIMMYTMA 9478	Zea luxurians
5D5c,e	CIMMYTMA 9478	Zea luxurians
ZZ03	-	Zea mays subsp. mays (TEM)
ZZ01	-	Zea mays subsp. mays (TEM)
ZONG31	-	Zea mays subsp. mays (TEM)
ZONG3	-	Zea mays subsp. mays (TEM)
ZI330	-	Zea mays subsp. mays (TEM)
ZHONG69	-	Zea mays subsp. mays (TEM)
ZHI41	-	Zea mays subsp. mays (TEM)
ZHENG653	-	Zea mays subsp. mays (TEM)
ZHENG58	-	Zea mays subsp. mays (TEM)
ZHENG35	-	Zea mays subsp. mays (TEM)
ZHENG32	-	Zea mays subsp. mays (TEM)
ZHENG30	-	Zea mays subsp. mays (TEM)
ZHENG29	-	Zea mays subsp. mays (TEM)
ZHENG28	-	Zea mays subsp. mays (TEM)
ZHENG22	-	Zea mays subsp. mays (TEM)
ZH68	-	Zea mays subsp. mays (TEM)
ZB648	-	Zea mays subsp. mays (TEM)
ZAC546-M	-	Zea mays subsp. mays (TEM)
Z2018F	-	Zea mays subsp. mays (TEM)
YU87-1	-	Zea mays subsp. mays (TEM)
YU374	-	Zea mays subsp. mays (TEM)
YE8001	-	Zea mays subsp. mays (TEM)
YE52106	-	Zea mays subsp. mays (TEM)
YE515	-	Zea mays subsp. mays (TEM)
YE488	-	Zea mays subsp. mays (TEM)
YE478	-	Zea mays subsp. mays (TEM)
YAN414	-	Zea mays subsp. mays (TEM)
XZ698	-	Zea mays subsp. mays (TEM)
XUN971	-	Zea mays subsp. mays (TEM)
XI502	-	Zea mays subsp. mays (TEM)
WU109	-	Zea mays subsp. mays (TEM)
WMR	-	Zea mays subsp. mays (TEM)
WH413	-	Zea mays subsp. mays (TEM)
W138	-	Zea mays subsp. mays (TEM)
U8112	-	Zea mays subsp. mays (TEM)
TY9	-	Zea mays subsp. mays (TEM)
TY8	-	Zea mays subsp. mays (TEM)
TY7	-	Zea mays subsp. mays (TEM)
TY6	-	Zea mays subsp. mays (TEM)
TY5	-	Zea mays subsp. mays (TEM)
TY4	-	Zea mays subsp. mays (TEM)
TY3	-	Zea mays subsp. mays (TEM)
TY2	-	Zea mays subsp. mays (TEM)
TY11	-	Zea mays subsp. mays (TEM)
TY10	-	Zea mays subsp. mays (TEM)
TY1	-	Zea mays subsp. mays (TEM)
TX5	-	Zea mays subsp. mays (TEM)
TT16	-	Zea mays subsp. mays (TEM)
TIE7922	-	Zea mays subsp. mays (TEM)
TIAN77	-	Zea mays subsp. mays (TEM)
SY999	-	Zea mays subsp. mays (TEM)
SY998	-	Zea mays subsp. mays (TEM)
SY3073	-	Zea mays subsp. mays (TEM)
SY1077	-	Zea mays subsp. mays (TEM)
SY1052	-	Zea mays subsp. mays (TEM)
SY1039	-	Zea mays subsp. mays (TEM)
SY1035	-	Zea mays subsp. mays (TEM)
SY1032	-	Zea mays subsp. mays (TEM)
SW92E114	-	Zea mays subsp. mays (TST)
SW1611	-	Zea mays subsp. mays (TST)
SK	-	Zea mays subsp. mays (TEM)
SI446	-	Zea mays subsp. mays (TEM)
SI434	-	Zea mays subsp. mays (TEM)
SI273	-	Zea mays subsp. mays (TEM)
SHEN5003	-	Zea mays subsp. mays (TEM)
SHEN137	-	Zea mays subsp. mays (TEM)
SC55	-	Zea mays subsp. mays (mix)
S37	-	Zea mays subsp. mays (TST)
S22X	-	Zea mays subsp. mays (TEM)
S22-M	-	Zea mays subsp. mays (TEM)
RY737	-	Zea mays subsp. mays (TEM)
RY732	-	Zea mays subsp. mays (TEM)
RY729	-	Zea mays subsp. mays (TEM)
RY713	-	Zea mays subsp. mays (TEM)
RY697	-	Zea mays subsp. mays (TEM)
RY684	-	Zea mays subsp. mays (TEM)
R15X1141	-	Zea mays subsp. mays (TEM)
R15	-	Zea mays subsp. mays (TEM)
R08	-	Zea mays subsp. mays (TEM)
QI319	-	Zea mays subsp. mays (TEM)
QI205	-	Zea mays subsp. mays (TEM)
Q1261X	-	Zea mays subsp. mays (TEM)
PH4VC	-	Zea mays subsp. mays (TEM)
P6WC	-	Zea mays subsp. mays (TEM)
P178	-	Zea mays subsp. mays (TEM)
P138	-	Zea mays subsp. mays (TEM)
NMJT	-	Zea mays subsp. mays (TEM)
NAN21-3	-	Zea mays subsp. mays (TEM)
MO17	-	Zea mays subsp. mays (TEM)
MN	-	Zea mays subsp. mays (TEM)
M97	-	Zea mays subsp. mays (TEM)
M165	-	Zea mays subsp. mays (TEM)
M153	-	Zea mays subsp. mays (TEM)
LY042	-	Zea mays subsp. mays (TEM)
LY	-	Zea mays subsp. mays (TST)
LXN	-	Zea mays subsp. mays (TEM)
LV28	-	Zea mays subsp. mays (TEM)
LK11	-	Zea mays subsp. mays (TEM)
LIAO5263	-	Zea mays subsp. mays (TEM)
LIAO5262	-	Zea mays subsp. mays (TEM)
LIAO5114	-	Zea mays subsp. mays (TEM)
LIAO159	-	Zea mays subsp. mays (TEM)
LIAO138	-	Zea mays subsp. mays (TEM)
LG001	-	Zea mays subsp. mays (TEM)
L3180	-	Zea mays subsp. mays (TEM)
K22	-	Zea mays subsp. mays (TEM)
K12	-	Zea mays subsp. mays (TEM)
K10	-	Zea mays subsp. mays (TEM)
JY01	-	Zea mays subsp. mays (TEM)
JING724	-	Zea mays subsp. mays (TEM)
JING24	-	Zea mays subsp. mays (TEM)
JIAO51	-	Zea mays subsp. mays (TEM)
JI853	-	Zea mays subsp. mays (TEM)
JI846	-	Zea mays subsp. mays (TEM)
JI842	-	Zea mays subsp. mays (TEM)
JI63	-	Zea mays subsp. mays (TEM)
JI53	-	Zea mays subsp. mays (TEM)
JH96C	-	Zea mays subsp. mays (TEM)
JH59	-	Zea mays subsp. mays (TEM)
IRF314	-	Zea mays subsp. mays (TEM)
IRF291	-	Zea mays subsp. mays (TEM)
HZS	-	Zea mays subsp. mays (TEM)
HYS	-	Zea mays subsp. mays (TEM)
HUANGC	-	Zea mays subsp. mays (TEM)
HUA83-2	-	Zea mays subsp. mays (TEM)
HTH-17	-	Zea mays subsp. mays (TEM)
HSBN	-	Zea mays subsp. mays (TEM)
HB	-	Zea mays subsp. mays (TEM)
H21	-	Zea mays subsp. mays (TEM)
GY923	-	Zea mays subsp. mays (TEM)
GY798	-	Zea mays subsp. mays (TEM)
GY462	-	Zea mays subsp. mays (TEM)
GY386B	-	Zea mays subsp. mays (TEM)
GY386	-	Zea mays subsp. mays (TEM)
GY237	-	Zea mays subsp. mays (TEM)
GY220	-	Zea mays subsp. mays (TEM)
GY1032	-	Zea mays subsp. mays (TEM)
GEMS9	-	Zea mays subsp. mays (TEM)
GEMS66	-	Zea mays subsp. mays (TEM)
GEMS65	-	Zea mays subsp. mays (TEM)
GEMS64	-	Zea mays subsp. mays (TEM)
GEMS63	-	Zea mays subsp. mays (TEM)
GEMS62	-	Zea mays subsp. mays (TEM)
GEMS61	-	Zea mays subsp. mays (TEM)
GEMS60	-	Zea mays subsp. mays (TEM)
GEMS6	-	Zea mays subsp. mays (TEM)
GEMS59	-	Zea mays subsp. mays (TEM)
GEMS58	-	Zea mays subsp. mays (TEM)
GEMS57	-	Zea mays subsp. mays (TEM)
GEMS56	-	Zea mays subsp. mays (TEM)
GEMS55	-	Zea mays subsp. mays (TEM)
GEMS54	-	Zea mays subsp. mays (TEM)
GEMS53	-	Zea mays subsp. mays (TEM)
GEMS52	-	Zea mays subsp. mays (TEM)
GEMS51	-	Zea mays subsp. mays (TEM)
GEMS50	-	Zea mays subsp. mays (TEM)
GEMS5	-	Zea mays subsp. mays (TEM)
GEMS49	-	Zea mays subsp. mays (TEM)
GEMS48	-	Zea mays subsp. mays (TEM)
GEMS47	-	Zea mays subsp. mays (TEM)
GEMS46	-	Zea mays subsp. mays (TEM)
GEMS45	-	Zea mays subsp. mays (TEM)
GEMS44	-	Zea mays subsp. mays (TEM)
GEMS43	-	Zea mays subsp. mays (TEM)
GEMS42	-	Zea mays subsp. mays (TEM)
GEMS41	-	Zea mays subsp. mays (TEM)
GEMS40	-	Zea mays subsp. mays (TEM)
GEMS4	-	Zea mays subsp. mays (TEM)
GEMS39	-	Zea mays subsp. mays (TEM)
GEMS37	-	Zea mays subsp. mays (TEM)
GEMS36	-	Zea mays subsp. mays (TEM)
GEMS35	-	Zea mays subsp. mays (TEM)
GEMS33	-	Zea mays subsp. mays (TEM)
GEMS32	-	Zea mays subsp. mays (mix)
GEMS31	-	Zea mays subsp. mays (mix)
GEMS30	-	Zea mays subsp. mays (mix)
GEMS3	-	Zea mays subsp. mays (TEM)
GEMS29	-	Zea mays subsp. mays (TEM)
GEMS28	-	Zea mays subsp. mays (mix)
GEMS27	-	Zea mays subsp. mays (TEM)
GEMS25	-	Zea mays subsp. mays (mix)
GEMS24	-	Zea mays subsp. mays (TEM)
GEMS23	-	Zea mays subsp. mays (TEM)
GEMS21	-	Zea mays subsp. mays (TEM)
GEMS20	-	Zea mays subsp. mays (TEM)
GEMS2	-	Zea mays subsp. mays (TEM)
GEMS19	-	Zea mays subsp. mays (TEM)
GEMS18	-	Zea mays subsp. mays (TEM)
GEMS17	-	Zea mays subsp. mays (TEM)
GEMS16	-	Zea mays subsp. mays (TEM)
GEMS15	-	Zea mays subsp. mays (TEM)
GEMS14	-	Zea mays subsp. mays (TEM)
GEMS13	-	Zea mays subsp. mays (TEM)
GEMS12-M	-	Zea mays subsp. mays (TEM)
GEMS11	-	Zea mays subsp. mays (TEM)
GEMS10	-	Zea mays subsp. mays (TEM)
GEMS1	-	Zea mays subsp. mays (TEM)
FCD0602	-	Zea mays subsp. mays (TEM)
ES40	-	Zea mays subsp. mays (TEM)
EN25	-	Zea mays subsp. mays (TEM)
E28	-	Zea mays subsp. mays (TEM)
DSB	-	Zea mays subsp. mays (TEM)
DONG46	-	Zea mays subsp. mays (TEM)
DONG237	-	Zea mays subsp. mays (TEM)
DH3732	-	Zea mays subsp. mays (TEM)
DH29	-	Zea mays subsp. mays (TEM)
DE	-	Zea mays subsp. mays (TEM)
DAN9046	-	Zea mays subsp. mays (TEM)
DAN599	-	Zea mays subsp. mays (TEM)
DAN598	-	Zea mays subsp. mays (TEM)
DAN4245	-	Zea mays subsp. mays (TEM)
DAN360	-	Zea mays subsp. mays (TEM)
DAN340	-	Zea mays subsp. mays (TEM)
DAN3130	-	Zea mays subsp. mays (TEM)
D863F	-	Zea mays subsp. mays (TEM)
D047	-	Zea mays subsp. mays (TEM)
CY72	-	Zea mays subsp. mays (TEM)
CML69	-	Zea mays subsp. mays (TST)
CML51-M	-	Zea mays subsp. mays (TST)
CML50	-	Zea mays subsp. mays (TST)
CML497	-	Zea mays subsp. mays (TST)
CML496	-	Zea mays subsp. mays (TST)
CML493	-	Zea mays subsp. mays (TST)
CML486-M	-	Zea mays subsp. mays (TST)
CML480	-	Zea mays subsp. mays (TST)
CML479c	-	Zea mays subsp. mays (TST)
CML471	-	Zea mays subsp. mays (TST)
CML470	-	Zea mays subsp. mays (TST)
CML468	-	Zea mays subsp. mays (TST)
CML465	-	Zea mays subsp. mays (TST)
CML454	-	Zea mays subsp. mays (TST)
CML451	-	Zea mays subsp. mays (TST)
CML432	-	Zea mays subsp. mays (TST)
CML431	-	Zea mays subsp. mays (TST)
CML428	-	Zea mays subsp. mays (TST)
CML426	-	Zea mays subsp. mays (TST)
CML423	-	Zea mays subsp. mays (TST)
CML422	-	Zea mays subsp. mays (TST)
CML415	-	Zea mays subsp. mays (TST)
CML411	-	Zea mays subsp. mays (TST)
CML408-M	-	Zea mays subsp. mays (TST)
CML40	-	Zea mays subsp. mays (TST)
CML364	-	Zea mays subsp. mays (TST)
CML361	-	Zea mays subsp. mays (TST)
CML360	-	Zea mays subsp. mays (TST)
CML338	-	Zea mays subsp. mays (TST)
CML327	-	Zea mays subsp. mays (TST)
CML326X	-	Zea mays subsp. mays (TEM)
CML325	-	Zea mays subsp. mays (TST)
CML324	-	Zea mays subsp. mays (TST)
CML323	-	Zea mays subsp. mays (TST)
CML32	-	Zea mays subsp. mays (TST)
CML31	-	Zea mays subsp. mays (TST)
CML307	-	Zea mays subsp. mays (TST)
CML305	-	Zea mays subsp. mays (TST)
CML300	-	Zea mays subsp. mays (TST)
CML298	-	Zea mays subsp. mays (TST)
CML290	-	Zea mays subsp. mays (TST)
CML29	-	Zea mays subsp. mays (TST)
CML289	-	Zea mays subsp. mays (TST)
CML287X	-	Zea mays subsp. mays (TST)
CML286X	-	Zea mays subsp. mays (TST)
CML285	-	Zea mays subsp. mays (TST)
CML282	-	Zea mays subsp. mays (TST)
CML28	-	Zea mays subsp. mays (TST)
CML27	-	Zea mays subsp. mays (TST)
CML229	-	Zea mays subsp. mays (TST)
CML228	-	Zea mays subsp. mays (TST)
CML226	-	Zea mays subsp. mays (TST)
CML225	-	Zea mays subsp. mays (TST)
CML223	-	Zea mays subsp. mays (TST)
CML20	-	Zea mays subsp. mays (TST)
CML192	-	Zea mays subsp. mays (TST)
CML191	-	Zea mays subsp. mays (TST)
CML189	-	Zea mays subsp. mays (TST)
CML172	-	Zea mays subsp. mays (TST)
CML171	-	Zea mays subsp. mays (TST)
CML170	-	Zea mays subsp. mays (TST)
CML169-M	-	Zea mays subsp. mays (TST)
CML168	-	Zea mays subsp. mays (TST)
CML165	-	Zea mays subsp. mays (TST)
CML163	-	Zea mays subsp. mays (TST)
CML162	-	Zea mays subsp. mays (TST)
CML139	-	Zea mays subsp. mays (TST)
CML134	-	Zea mays subsp. mays (TST)
CML130	-	Zea mays subsp. mays (TST)
CML122	-	Zea mays subsp. mays (TST)
CML121	-	Zea mays subsp. mays (TST)
CML118	-	Zea mays subsp. mays (TST)
CML115X	-	Zea mays subsp. mays (TST)
CML115-M	-	Zea mays subsp. mays (TST)
CML114	-	Zea mays subsp. mays (TST)
CML113	-	Zea mays subsp. mays (TST)
CIMBL99	-	Zea mays subsp. mays (TST)
CIMBL98	-	Zea mays subsp. mays (TST)
CIMBL97	-	Zea mays subsp. mays (TST)
CIMBL96c	-	Zea mays subsp. mays (TST)
CIMBL95	-	Zea mays subsp. mays (mix)
CIMBL94	-	Zea mays subsp. mays (TST)
CIMBL93	-	Zea mays subsp. mays (TST)
CIMBL92	-	Zea mays subsp. mays (TST)
CIMBL91	-	Zea mays subsp. mays (TST)
CIMBL90	-	Zea mays subsp. mays (TST)
CIMBL9	-	Zea mays subsp. mays (mix)
CIMBL89	-	Zea mays subsp. mays (TST)
CIMBL88	-	Zea mays subsp. mays (TST)
CIMBL87X	-	Zea mays subsp. mays (TST)
CIMBL86	-	Zea mays subsp. mays (TST)
CIMBL85X	-	Zea mays subsp. mays (TST)
CIMBL84	-	Zea mays subsp. mays (TST)
CIMBL83	-	Zea mays subsp. mays (TST)
CIMBL82	-	Zea mays subsp. mays (TST)
CIMBL81	-	Zea mays subsp. mays (TST)
CIMBL80X	-	Zea mays subsp. mays (TST)
CIMBL8	-	Zea mays subsp. mays (TEM)
CIMBL79	-	Zea mays subsp. mays (TST)
CIMBL78	-	Zea mays subsp. mays (TST)
CIMBL77	-	Zea mays subsp. mays (TST)
CIMBL76	-	Zea mays subsp. mays (TST)
CIMBL75	-	Zea mays subsp. mays (TST)
CIMBL74	-	Zea mays subsp. mays (TST)
CIMBL73X	-	Zea mays subsp. mays (TST)
CIMBL72	-	Zea mays subsp. mays (TST)
CIMBL71	-	Zea mays subsp. mays (TST)
CIMBL70	-	Zea mays subsp. mays (TST)
CIMBL7	-	Zea mays subsp. mays (TST)
CIMBL69	-	Zea mays subsp. mays (TST)
CIMBL68	-	Zea mays subsp. mays (TST)
CIMBL67	-	Zea mays subsp. mays (TST)
CIMBL66	-	Zea mays subsp. mays (TST)
CIMBL65	-	Zea mays subsp. mays (TST)
CIMBL63	-	Zea mays subsp. mays (TST)
CIMBL62	-	Zea mays subsp. mays (TST)
CIMBL61X	-	Zea mays subsp. mays (TST)
CIMBL60	-	Zea mays subsp. mays (TST)
CIMBL6	-	Zea mays subsp. mays (TST)
CIMBL59	-	Zea mays subsp. mays (TST)
CIMBL58-M	-	Zea mays subsp. mays (TST)
CIMBL57	-	Zea mays subsp. mays (TST)
CIMBL56	-	Zea mays subsp. mays (TST)
CIMBL54	-	Zea mays subsp. mays (TST)
CIMBL53	-	Zea mays subsp. mays (TST)
CIMBL52	-	Zea mays subsp. mays (TST)
CIMBL51	-	Zea mays subsp. mays (TST)
CIMBL50	-	Zea mays subsp. mays (TST)
CIMBL5	-	Zea mays subsp. mays (TST)
CIMBL49	-	Zea mays subsp. mays (TST)
CIMBL48	-	Zea mays subsp. mays (TST)
CIMBL47	-	Zea mays subsp. mays (TST)
CIMBL46	-	Zea mays subsp. mays (TST)
CIMBL45X	-	Zea mays subsp. mays (TEM)
CIMBL44	-	Zea mays subsp. mays (TST)
CIMBL43	-	Zea mays subsp. mays (mix)
CIMBL42	-	Zea mays subsp. mays (TST)
CIMBL41	-	Zea mays subsp. mays (TST)
CIMBL40	-	Zea mays subsp. mays (TST)
CIMBL4	-	Zea mays subsp. mays (TST)
CIMBL39X	-	Zea mays subsp. mays (TST)
CIMBL38	-	Zea mays subsp. mays (TST)
CIMBL37	-	Zea mays subsp. mays (TST)
CIMBL36	-	Zea mays subsp. mays (TST)
CIMBL35	-	Zea mays subsp. mays (TST)
CIMBL34	-	Zea mays subsp. mays (TST)
CIMBL33	-	Zea mays subsp. mays (TST)
CIMBL32	-	Zea mays subsp. mays (TST)
CIMBL31	-	Zea mays subsp. mays (TST)
CIMBL30	-	Zea mays subsp. mays (mix)
CIMBL3c	-	Zea mays subsp. mays (TST)
CIMBL28	-	Zea mays subsp. mays (TST)
CIMBL27	-	Zea mays subsp. mays (TST)
CIMBL26	-	Zea mays subsp. mays (TST)
CIMBL25	-	Zea mays subsp. mays (TST)
CIMBL23	-	Zea mays subsp. mays (TST)
CIMBL22	-	Zea mays subsp. mays (TST)
CIMBL21	-	Zea mays subsp. mays (TST)
CIMBL20	-	Zea mays subsp. mays (TST)
CIMBL2	-	Zea mays subsp. mays (TST)
CIMBL19	-	Zea mays subsp. mays (TST)
CIMBL18	-	Zea mays subsp. mays (TST)
CIMBL17	-	Zea mays subsp. mays (TEM)
CIMBL16	-	Zea mays subsp. mays (TST)
CIMBL157	-	Zea mays subsp. mays (TST)
CIMBL156	-	Zea mays subsp. mays (TST)
CIMBL155	-	Zea mays subsp. mays (TST)
CIMBL154	-	Zea mays subsp. mays (mix)
CIMBL153	-	Zea mays subsp. mays (TST)
CIMBL152	-	Zea mays subsp. mays (TST)
CIMBL151	-	Zea mays subsp. mays (TST)
CIMBL150	-	Zea mays subsp. mays (TST)
CIMBL15	-	Zea mays subsp. mays (TST)
CIMBL149	-	Zea mays subsp. mays (TST)
CIMBL148	-	Zea mays subsp. mays (TST)
CIMBL147	-	Zea mays subsp. mays (TST)
CIMBL146	-	Zea mays subsp. mays (mix)
CIMBL145	-	Zea mays subsp. mays (TEM)
CIMBL144	-	Zea mays subsp. mays (TEM)
CIMBL143	-	Zea mays subsp. mays (mix)
CIMBL142	-	Zea mays subsp. mays (TEM)
CIMBL141	-	Zea mays subsp. mays (TEM)
CIMBL140	-	Zea mays subsp. mays (TST)
CIMBL14	-	Zea mays subsp. mays (TST)
CIMBL139	-	Zea mays subsp. mays (mix)
CIMBL138	-	Zea mays subsp. mays (TEM)
CIMBL137	-	Zea mays subsp. mays (TEM)
CIMBL136	-	Zea mays subsp. mays (TST)
CIMBL135	-	Zea mays subsp. mays (TST)
CIMBL134	-	Zea mays subsp. mays (TST)
CIMBL133	-	Zea mays subsp. mays (TST)
CIMBL132	-	Zea mays subsp. mays (TST)
CIMBL131	-	Zea mays subsp. mays (TST)
CIMBL130	-	Zea mays subsp. mays (TST)
CIMBL13	-	Zea mays subsp. mays (mix)
CIMBL129	-	Zea mays subsp. mays (TST)
CIMBL128	-	Zea mays subsp. mays (TST)
CIMBL127	-	Zea mays subsp. mays (TST)
CIMBL126	-	Zea mays subsp. mays (TST)
CIMBL125	-	Zea mays subsp. mays (TST)
CIMBL124	-	Zea mays subsp. mays (TST)
CIMBL123	-	Zea mays subsp. mays (TST)
CIMBL122	-	Zea mays subsp. mays (TST)
CIMBL121	-	Zea mays subsp. mays (TST)
CIMBL120	-	Zea mays subsp. mays (TST)
CIMBL119	-	Zea mays subsp. mays (TST)
CIMBL118	-	Zea mays subsp. mays (TST)
CIMBL117	-	Zea mays subsp. mays (TST)
CIMBL116e	-	Zea mays subsp. mays (TST)
CIMBL115	-	Zea mays subsp. mays (TST)
CIMBL114	-	Zea mays subsp. mays (TST)
CIMBL113	-	Zea mays subsp. mays (TST)
CIMBL112	-	Zea mays subsp. mays (TST)
CIMBL111	-	Zea mays subsp. mays (TST)
CIMBL110	-	Zea mays subsp. mays (TST)
CIMBL11	-	Zea mays subsp. mays (TST)
CIMBL108	-	Zea mays subsp. mays (TST)
CIMBL107	-	Zea mays subsp. mays (TST)
CIMBL106	-	Zea mays subsp. mays (TST)
CIMBL105	-	Zea mays subsp. mays (TST)
CIMBL104	-	Zea mays subsp. mays (TST)
CIMBL102	-	Zea mays subsp. mays (TST)
CIMBL101	-	Zea mays subsp. mays (TST)
CIMBL100	-	Zea mays subsp. mays (TST)
CIMBL10	-	Zea mays subsp. mays (TEM)
CIMBL1	-	Zea mays subsp. mays (TEM)
CI7	-	Zea mays subsp. mays (TEM)
CHUAN48-2	-	Zea mays subsp. mays (TEM)
CHENG698	-	Zea mays subsp. mays (TEM)
CHANG7-2	-	Zea mays subsp. mays (TEM)
CHANG3	-	Zea mays subsp. mays (TEM)
CF3	-	Zea mays subsp. mays (TEM)
C8605	-	Zea mays subsp. mays (TEM)
BZN	-	Zea mays subsp. mays (TEM)
BY855	-	Zea mays subsp. mays (TEM)
BY843	-	Zea mays subsp. mays (TEM)
BY815	-	Zea mays subsp. mays (TEM)
BY813	-	Zea mays subsp. mays (TEM)
BY809	-	Zea mays subsp. mays (TEM)
BY807	-	Zea mays subsp. mays (TEM)
BY804	-	Zea mays subsp. mays (TEM)
BY4960	-	Zea mays subsp. mays (TEM)
BY4944	-	Zea mays subsp. mays (TEM)
BY4839	-	Zea mays subsp. mays (TEM)
BT1	-	Zea mays subsp. mays (mix)
BS16	-	Zea mays subsp. mays (TEM)
BK	-	Zea mays subsp. mays (TEM)
BGY	-	Zea mays subsp. mays (TEM)
BEM	-	Zea mays subsp. mays (TEM)
B77	-	Zea mays subsp. mays (TEM)
B73	-	Zea mays subsp. mays (TEM)
B151	-	Zea mays subsp. mays (TEM)
B114	-	Zea mays subsp. mays (TEM)
B113	-	Zea mays subsp. mays (TEM)
B111	-	Zea mays subsp. mays (TEM)
B110	-	Zea mays subsp. mays (TEM)
B11	-	Zea mays subsp. mays (TST)
A619	-	Zea mays subsp. mays (TEM)
975-12	-	Zea mays subsp. mays (TEM)
835B	-	Zea mays subsp. mays (TEM)
7884-4HT	-	Zea mays subsp. mays (TEM)
4F1	-	Zea mays subsp. mays (TEM)
3H-2X	-	Zea mays subsp. mays (TEM)
384-2	-	Zea mays subsp. mays (TEM)
3411X	-	Zea mays subsp. mays (TEM)
303WX	-	Zea mays subsp. mays (TEM)
18-599	-	Zea mays subsp. mays (TEM)
07KS4	-	Zea mays subsp. mays (TEM)
05WN230	-	Zea mays subsp. mays (TEM)
05W002	-	Zea mays subsp. mays (TEM)
04K5702	-	Zea mays subsp. mays (TEM)
04K5686	-	Zea mays subsp. mays (TEM)
04K5672	-	Zea mays subsp. mays (TEM)
526018	-	Zea mays subsp. mays (TEM)
81162	-	Zea mays subsp. mays (TEM)
9782	-	Zea mays subsp. mays (TEM)
9642	-	Zea mays subsp. mays (TEM)
8902	-	Zea mays subsp. mays (TEM)
7327	-	Zea mays subsp. mays (TEM)
5311	-	Zea mays subsp. mays (TEM)
5237	-	Zea mays subsp. mays (TEM)
1323	-	Zea mays subsp. mays (TEM)
832	-	Zea mays subsp. mays (TEM)
812	-	Zea mays subsp. mays (TEM)
647	-	Zea mays subsp. mays (mix)
501	-	Zea mays subsp. mays (TEM)
268	-	Zea mays subsp. mays (TEM)
238	-	Zea mays subsp. mays (TEM)
177	-	Zea mays subsp. mays (TEM)
150	-	Zea mays subsp. mays (TEM)
tripsacumc,e	-	Tripsacum dactyloides
tri_3c	-	Tripsacum dactyloides

## Sheet: ficus
Species	ID	subgenus
F.auriculata	WG1	Syc
F.religiosa	W2	Uro
F.virens	W3	Urostigma
F.orthoneura	W4	Urostigma
F.oligodon	WG6	Syc
F.oligodon	WG7	Syc
F.beipeiensis	WG11	Syc
F.beipeiensis	WG14	Syc
F.hainanensis	WG16	Syc
F.carica	W20	Fic
F.cyathistipula	W21	Uro
F.s.var.semicordata	WG21	Syc
F.cyrtophylla	W22	Syd
F.subulata	W23	Syc
F.esquiroliana	W24	Fic
F.heteropylla	W25	Syc
F.gasparriniana_var.viridcscens	W26	Fic
F.s.var.montana	WG26	Syc
F.sagittata	W27	Syn
F.vasculosa	W28	Pha
F.aurea	W29	Uro
F.maxima	W30	Pha
F.obtusiuscula_cf.H	W31	Pharmacosycea
F.prostrata	WG31	Syc
F.obtusiuscula_1	W32	Pharmacosycea
F.obtusiuscula_2	W33	Pharmacosycea
F.insipida	W34	Pharmacosycea
F.adhatodifolia_1	W35	Pharmacosycea
F.adhatodifolia	W36	Pha
F.ypsilophlebia	W37	Urostigma
F.sphenophyla	W38	Urostigma
F.schultesi	W39	Urostigma
F.pertusa	W40	Urostigma
F.obtusifolia	W41	Urostigma
F.maxima	W42	Pharmacosycea
Streblus asper	W43	outgroup
Streblus indicus	W44	outgroup
Morus	W45	OUT
Malaisia scandens	W46	outgroup
Cudrania cochinchinensis	W47	outgroup
Broussonetia papyrifera	W48	outgroup
Artocarpus tonkinensis	W49	outgroup
Artocarpus nitidus subsp.Griffithii	W50	outgroup
F.hainanensis_GM	W51	Sycomorus
F.hainanensis_JF	W52	Sycomorus
F.microdjctya	W53	Sycomorus
F.hispida	FhF3	Syc
F.hispida	FhF4	Syc
F.hispida	FhF6	Syc
F.hispida	FhHM1	Syc
F.hispida	FhHM2	Syc
F.hispida	FhHM3	Syc
F.fistulosa	WG57	Syc
F.fistulosa	WG60	Syc
Antiaristoxicaria	WG61	OUT
F.religiosa	WG62	Uro
F.virens	WG63	Uro
F.concinna	WG64	Uro
F.orthoneura	WG65	Uro
F.altissma	WG66	Uro
F.benjamina	WG67	Uro
F.citrifolia	WG68	Uro
F.aurea	WG69	Uro
F.lyrata	WG70	Uro
F.cyathistipula	WG71	Uro
F.cyrtophylla	WG72	Syd
F.heteropylla	WG73	Syd
F.tsiangii	WG74	Syd
F.tinctoria	WG75	Syd
F.subulata	WG76	Syd
F.ischnopoda	WG77	Fic
F.gasparriniana_var.viridcscens	WG78	Fic
F.langkokensis	WG79	Fic
F.esquiroliana	WG80	Fic
F.hirta	WG81	Fic
F.sarmentosa	WG82	Syn
F.pubigera	WG83	Syn
F.pubigera_var.anserina	WG84	Syn
F.pumila	WG85	Syn
F.sagittata	WG86	Syn
F.laevisBlume	WG87	Syn
F.nervosa	WG88	Pha
F.callosa	WG89	Pha
F.vasculosa	WG90	Pha
F.tikoua	WG91	Syc
F.pubigera_var.anserina	WG93	Syn
F.macrophylla	WG94	Uro
F.deltoidea	WG95	Fic
F.obtusifolia	WG96	Uro
F.pertusa	WG99	Uro
F.schultesi	WG100	Uro
F.sphenophyla	WG102	Uro
F.ypsilophlebia	WG104	Uro
F.adhatodifolia	WG105	Pha
F.glabrata	WG107	Pha
F.obtusiuscula	WG109	Pha
F.maxima	WG112	Pha
F.tikoua	WG114	Syc
F.carica	WG116	Fic
Streblusasper	WG118	OUT
Streblusindicus	WG119	OUT
Morusalba	WG120	OUT
Malaisiascandens	WG121	OUT
Cudraniacochinchinensis	WG122	OUT
Broussonetiapapyrifera	WG123	OUT
Artocarpustonkinensis	WG124	OUT
Artocarpusnitidussubsp.Griffithii	WG125	OUT
F.HO.GM	WG126	Syc
F.microdjctya	WG157	Syc
F.altissima	WG158	Uro
F.microcarpa	Fm	Uro
F.microcarpa	WG163	Uro
F.annulata	WG168	Uro
F.annulata	WG172	Uro
F.benjamina	WG174	Uro
F.curtipes	WG178	Uro
F.curtipes	WG182	Uro
F.drupacea	WG183	Uro
F.drupacea	WG187	Uro
F.maclellandii	WG188	Uro
F.maclellandii	WG191	Uro
F.pisocarpa	WG193	Uro
F.pisocarpa	WG195	Uro
F.cf.trimenii	WG196	Uro
F.stricta	WG198	Uro
F.benghalensis	WG200	Uro
F.glaberrima	WG203	Uro
F.orthoneura	WG206	Uro
F.cornelisiana	WG207	Uro
F.chapaensis	WG208	Fic
F.SPm1594缅甸信中	WG209	Syc
Ficus beipeiensis	FBE10	Syc
Ficus beipeiensis	FBE8	Syc
Ficus heterostyla	FHE13	Syc
Ficus rumphii Bl.	FRU	Urostigma
Ficus lynata	FLY	Urostigma
Ficus heterophylla L.f.	FHET	Sycidium
Ficus abelii Miq.	FAB	Ficus
Ficus celebensis Corner	FCE	Urostigma
Ficus geniculata Kurz	FGE	Urostigma
Ficus montana Burm.f.	FMO1	Sycidium
Ficus maclellandii var. rhododendrifolia (Miq.) Corner	FMAR	Urostigma
Ficus superba Miq.	FSU	Urostigma
Ficus fulva Reinw. ex Blume	FFU	Ficus
FOH	FOH	Sycomorus
Ficus squamosa Roxb.	FSQ1	Sycomorus
Ficus racemosa L.	FRA1	Sycomorus
Ficus variegata Blume	FVA	Sycomorus
Ficus pyriformis Hook. & Arn.	FPY	Ficus

## Sheet: rice
ID	Species	Name	Original area	Type
GLA4	O. sativa indica	Guangluai 4	China	Modern cultivar
GP3	O. sativa indica	Secano do Brazil	Brazil	Modern cultivar
GP22	O. sativa indica	IR 2797-115-3	IRRI	Modern cultivar
GP51	O. sativa indica	T 480-34	Cuba	Modern cultivar
GP72	O. sativa indica	IR 9209-26-2	IRRI	Modern cultivar
GP772-1	O. sativa indica	Xiangnan-1	North Korea	Modern cultivar
HP119	O. sativa indica	Huakemangnuo	China	Landrace
HP263	O. sativa indica	Ruanzhanjiugu	China	Landrace
HP274	O. sativa indica	Bairizao-4	China	Landrace
HP327	O. sativa indica	Maguhongmi	China	Landrace
HP362-2	O. sativa indica	Bangbanggu	China	Landrace
HP383	O. sativa indica	Guihuanuo	China	Landrace
HP396	O. sativa indica	Sizhan	China	Landrace
HP407	O. sativa indica	Aigansazhima	China	Landrace
HP486	O. sativa indica	Jinzhan	China	Landrace
HP492	O. sativa indica	Shuihegu	China	Landrace
HP517-1	O. sativa indica	Dishuigu	China	Landrace
HP577	O. sativa indica	Yanzhan	China	Landrace
W0128	O. sativa indica	NA	India	Feral rice with extensive gene flow from indica rice
GP104	O. sativa aus	DV 110	Bengal	Landrace
GP124	O. sativa aus	DNJ 126	Bengal	Landrace
GP540	O. sativa aus	Kbarai Ganja	Pakistan	Landrace
GP62	O. sativa aus	ARC 7043	India	Landrace
Kasalath	O. sativa aus	Kasalath	India	Landrace
W3105-1	O. sativa aus	NA	India	Feral rice with extensive gene flow from aus rice
W0123-1	O. rufipogon	NA	India	Wild rice
W0141	O. rufipogon	NA	India	Wild rice
W0170	O. rufipogon	NA	Thailand	Wild rice
W1687	O. rufipogon	NA	India	Wild rice
W1698	O. rufipogon	NA	Thailand	Wild rice
W1739	O. rufipogon	NA	India	Wild rice
W1754	O. rufipogon	NA	India	Wild rice
W1777	O. rufipogon	NA	India	Wild rice
W1943	O. rufipogon	NA	China	Wild rice
W1979	O. rufipogon	NA	Indonesia	Wild rice
W2012	O. rufipogon	NA	India	Wild rice
W3078-2	O. rufipogon	NA	China	Wild rice
W3095-2	O. rufipogon	NA	China	Wild rice
GP295-1	O. sativa aromatic	Basmati Surkh 89-15	Pakistan	Modern cultivar
GP39	O. sativa tropical japonica	IAC 25	Brazil	Modern cultivar
GP77	O. sativa tropical japonica	IR 2071-88-8-10	IRRI	Modern cultivar
GP536	O. sativa tropical japonica	Minanok (glut)	Philippine	Modern cultivar
GP640	O. sativa tropical japonica	Tebonnet	US	Modern cultivar
GP761-1	O. sativa tropical japonica	Mutiara	Indonesia	Modern cultivar
Nipponbare	O. sativa temperate japonica	Nipponbare	Japan	Modern cultivar
GP551	O. sativa temperate japonica	Nonglinnuo-144	Japan	Modern cultivar
GP567	O. sativa temperate japonica	Pama	IRRI	Modern cultivar
GP669	O. sativa temperate japonica	Teng-870	Japan	Modern cultivar
GP677	O. sativa temperate japonica	Milyang84	North Korea	Modern cultivar
HP13-2	O. sativa temperate japonica	Fengrunhandaozi	China	Landrace
HP14	O. sativa temperate japonica	Qiananshuinuo	China	Landrace
HP38	O. sativa temperate japonica	Dabainuo	China	Landrace
HP44	O. sativa temperate japonica	Honggu-1	China	Landrace
HP45	O. sativa temperate japonica	Changlijingzhan	China	Landrace
HP48	O. sativa temperate japonica	Hongmangnuo	China	Landrace
HP91-2	O. sativa temperate japonica	Changmadao-3	China	Landrace
HP98	O. sativa temperate japonica	Luyu132-1	China	Landrace
HP103	O. sativa temperate japonica	Binxianludao	China	Landrace
HP314	O. sativa temperate japonica	Lengshuizhan	China	Landrace
HP390	O. sativa temperate japonica	Dongying-8	China	Landrace
WYG7	O. sativa temperate japonica	Wuyungeng 7	China	Modern cultivar
KY131	O. sativa temperate japonica	Kongyu 131	China	Modern cultivar
DHX2	O. sativa temperate japonica	Daohuaxiang 2	China	Modern cultivar
IL9	O. sativa temperate japonica	Tohoku IL9	Japan	Modern cultivar
Koshihikari	O. sativa temperate japonica	Koshihikari	Japan	Modern cultivar
LG31	O. sativa temperate japonica	Longgeng 31	China	Modern cultivar
UR28	O. sativa temperate japonica	Honghandao	China	Landrace

## Sheet: S. spontaneum
Accessions	Species
Np-X	S. spontaneum
2013-8	S. spontaneum
2012-43	S. spontaneum
2015-68	S. spontaneum
Holes1	S. spontaneum
AP85-68	S. spontaneum
2015-25	S. spontaneum
2015-61	S. spontaneum
2015-95	S. spontaneum
Yunnan82-67	S. spontaneum
Yunnan83-160	S. spontaneum
Yunnan82-25	S. spontaneum
Laos2	S. spontaneum
2015-77	S. spontaneum
2015-31	S. spontaneum
Vietnam3	S. spontaneum
Fujian79-II-9	S. spontaneum
Yunnan82-91	S. spontaneum
Sichuan79-I-1	S. spontaneum
Yunnan76-I-003	S. spontaneum
Yunnan84-260	S. spontaneum
FU-89-1-16	S. spontaneum
Yunnan82-70	S. spontaneum
Yunnan83-189	S. spontaneum
Yunnan82-33	S. spontaneum
Yunnan76-I-016	S. spontaneum
Yunnan75-II-35	S. spontaneum
Sichuan79-II-18	S. spontaneum
Sichuan79-I-31	S. spontaneum
Sichuan92-42	S. spontaneum
HN-2	S. spontaneum
GZ-78-1-11	S. spontaneum
Guizhou78-I-11	S. spontaneum
Guangdong1	S. spontaneum
Guangdong70	S. spontaneum
Fujian89-I-19	S. spontaneum
Fujian87-I-11	S. spontaneum
Fujian huian	S. spontaneum
Sichuan79-II-11	S. spontaneum
Fujian dongshan	S. spontaneum
Guangdong30	S. spontaneum
Gugu	S. spontaneum
